# Supplementary material for: Synthesis and In Vitro Characterization of Selective Cannabinoid CB2 Receptor Agonists: Biological Evaluation against Neuroblastoma Cancer Cells
Source: Molecules. 2022 May 7;27(9):3019. doi: 10.3390/molecules27093019 (PMC9101764; doi:10.3390/molecules27093019)
Supplement: Supplementary file 1 [file molecules-27-03019-s001.zip]

Archive with 1 entries (1 files):
- molecules-1691929-supplementary.pdf
